# Supplementary material for: Ferulic Acid Promotes Hematopoietic Stem Cell Maintenance in Homeostasis and Injury Through Diminishing Ferroptosis Susceptibility
Source: Antioxidants (Basel). 2025 Aug 27;14(9):1053. doi: 10.3390/antiox14091053 (PMC12466751; doi:10.3390/antiox14091053)
Supplement: Supplementary file 1 [file antioxidants-14-01053-s001.zip]

Archive with 1 entries (1 files):
- antioxidants-3811784-supplementary.pdf
